# Supplementary material for: Silver Nanoparticles (AgNPs) from Lysinibacillus sp. Culture Broths: Antibacterial Activity, Mechanism Insights, and Synergy with Classical Antibiotics
Source: Biomolecules. 2025 May 16;15(5):731. doi: 10.3390/biom15050731 (PMC12109054; doi:10.3390/biom15050731)
Supplement: Supplementary file 1 [file biomolecules-15-00731-s001.zip]

Archive with 1 entries (1 files):
- biomolecules-3551922-supplementary.pdf
